# Supplementary material for: Effects of modelling studies on controlled drainage in agricultural land on reduction of outflow and nitrate losses–a meta-analysis
Source: PLoS One. 2022 Apr 28;17(4):e0267736. doi: 10.1371/journal.pone.0267736 (PMC9049496; doi:10.1371/journal.pone.0267736)
Supplement: S1 Data — (XLSX) [file pone.0267736.s002.xlsx]

## Sheet: data
Authors and date	Year	Country	Soil texture	Drain depth	Drain spacing	Number of years	Number of locations	Number of plots	Number of spacing	Number of depth	Number of CD variants	Number of soils	Weight (n/2)	FD drain flow [mm]	CD drain flow [mm]	% drain flow reduction CD/FD	FD nitrate load drain flow [kgNO3/ha]	CD nitrate load drain flow [kgNO3/ha]	% drain flow nitrate load reduction [kgNO3/ha]
Ale et al. 2012 [74]	2012	USA	clay loam	0.90, 1.20	12-25, 25-35, 35-45, 45-60, 60-80	25	1	1	5	1	1	4	250	110	59	46.4	24.6	13.1	46.7
Ale et al. 2012 [75]	2012	USA	silty clay loam	0.90	10	10	1	1	1	1	1	24	120				20.4111	11.1	45.5032
Breve et al. 1997 [60]	1997	USA	sandy loam	1.25	23	2	1	2	1	1	1	1	2	335	330	1.45	9.05	6.45	35.45
Breve et al. 1998 [72]	1998	USA	sandy loam	1.00	10, 15, 20, 25, 30, 40, 50, 100	20	2	1	8	1	1	1	160				17.0281	8.60938	42.9063
El-Sadek et al. 2002 [61]	2002	Belgium	sand	1.25	10, 25, 50, 100, 300	14	1	1	5	1	1	1	35	354.875	347.3	2.25394	102.72	99.4114	1.68676
Luo et al. 2010 [63]	2010	USA	silty clay	0.90, 1.20	9, 12, 15, 18, 24, 30, 36	90	1	1	7	2	1	1	630	141	106.857	24.2778	16.3375	13.025	19.8589
Ma et al. 2007 [52]	2007	USA	loam	1.20	29	24	1	30	1	1	1	1	360	124.333	87	30.0784	17.75	12.5333	29.4561
Negm et al. 2016 [65]	2016	USA	sandy loam	1.18	23	25	1	1	1	1	2	1	25	396.5	315	20.5	53.15	43.95	17.3
Negm et al. 2017 [66]	2017	USA	silty clay loam, clay loam	1.30	36.5	2	1	1	1	1	2	1	2	320	233.25	29.7775	30.3	20.1	33.8404
Pease et al. 2017 [69]	2017	USA	silty clay	1.14	10	90	1	1	1	1	2	1	90	331.833	17.6667	94.6879
Salazar et al. 2009 [62]	2009	Sweden	loamy sand	0.99-0.83, 0.99-0.96	9	3	1	2	1	1	1	1	3	178.333	77.8333	60.9333	3.96667	3.08333	62.9
Singh et al. 2007 [71]	2007	USA	silty clay loam	0.75, 1.20	10-50	60	1	1	1	2	1	1	60	163.333	151	7.33367
Singh et al. 2020 [73]	2020	USA	silty clay loam	1.10	36.50	25	1	1	1	1	3	1	37.5				42.6667	32	24.9167
Skaggs et al. 1995 [59]	1995	USA	sandy loam	1.00	10, 20, 30, 40, 50, 100	13	1	1	1	1	2	1	13	499.231	434.308	13.6444	23.0923	10.7769	53.5078
Skaggs et al. 2010 [68]	2010	USA	sandy loam	1.20	30	50	1	1	1	1	3	1	75	622	519.667	16.4667
Skaggs et al. 2012 [64]	2012	USA	sandy loam, silty clay loam, clay loam	1.20, 1.25	30	25	2	1	1	1	2	1	50	417	258.75	36.5	38.575	26.5	31.275
Sojka et al. 2019 [70]	2020	Poland	sandy loam	0.90	7, 14	3	1	1	2	1	3	1	9	43.929	27.6698	37.1075
Youssef et al. 2018 [67]	2018	USA	loam	1.45	27.40	25	48	1	1	1	1	1	600	261.151	178.647	29.4792	32.3625	21.3729	32.3042
